# Supplementary material for: High Seroprevalence against SARS-CoV-2 among Dogs and Cats, Poland, 2021/2022
Source: Animals (Basel). 2022 Aug 9;12(16):2016. doi: 10.3390/ani12162016 (PMC9404425; doi:10.3390/ani12162016)
Supplement: Supplementary file 1 [file animals-12-02016-s001.zip]

Archive with 1 entries (1 files):
- animals-1836160-supplementary.pdf
